# Supplementary material for: Genome-wide identification and comprehensive characterization of the ADF gene family in Triticum monococcum L. subsp. aegilopoides with insights into structure, evolution and cold stress response
Source: Front Plant Sci. 2025 Aug 4;16:1649202. doi: 10.3389/fpls.2025.1649202 (PMC12358457; doi:10.3389/fpls.2025.1649202)
Supplement: Supplementary file 1 [file Table1.xlsx]

## Sheet: Table.S1
Table.S1 Basic characteristics of ADF proteins in Triticum monococcum subsp.
Gene ID	Gene Name	Number of Amino Acid	Molecular Weight	Theoretical pI	Instability Index	Aliphatic Index	Grand Average of Hydropathicity	Subcelluar Location
Tm.TA299.r1.1AG0012650.1	TbADF1	213	23992.2	9.44	55.26	58.17	-0.808	Cytoplasm
Tm.TA299.r1.1AG0081320.1	TbADF2	150	17368.5	4.97	42.11	72.73	-0.502	Cytoplasm
Tm.TA299.r1.2AG0069180.1	TbADF3	139	16128.2	5.74	36.75	62.52	-0.583	Cytoplasm
Tm.TA299.r1.4AG0098800.1	TbADF4	143	16543.1	8.74	53.69	73.64	-0.345	Cytoplasm
Tm.TA299.r1.5AG0160850.1	TbADF5	145	16802	5.26	44.77	71.31	-0.463	Cytoplasm
Tm.TA299.r1.5AG0178420.1	TbADF6	198	22047.5	5.37	56.8	70.45	-0.495	Cytoplasm
Tm.TA299.r1.5AG0178450.1	TbADF7	270	30195.4	4.81	33.17	80.52	-0.199	Cytoplasm
Tm.TA299.r1.5AG0178500.1	TbADF8	138	16084.1	5.65	38.53	63.62	-0.662	Cytoplasm
Tm.TA299.r1.6AG0098150.1	TbADF9	227	25476.5	9.06	43.86	73.52	-0.287	Cytoplasm

## Sheet: Table.S2
Table.S2 Predicted cis-regulatory elements in the promoter region of TbADFs.
Gene Name	Cis-element	Element Sequence	Start Position	Length	Strand	Functional Annotation
TbADF1	ABRE	AACCCGG	971	7	-	stress reponsive
TbADF1	ABRE	CACGTG	1254	6	-	stress reponsive
TbADF1	ABRE	ACGTG	1255	5	+	stress reponsive
TbADF1	ABRE2	CCACGTGG	1253	8	-	stress reponsive
TbADF1	ARE	AAACCA	1683	6	+	stress reponsive
TbADF1	CGTCA-motif	CGTCA	1207	5	-	hormone responsive
TbADF1	dOCT	CACGGATC	101	8	+	stress reponsive
TbADF1	DRE core	GCCGAC	294	6	-	transcription factor binding
TbADF1	DRE core	GCCGAC	1919	6	+	transcription factor binding
TbADF1	DRE1	ACCGAGA	570	7	+	transcription factor binding
TbADF1	G-Box	CACGTG	1254	6	-	light responsive
TbADF1	G-box	GCCACGTGGA	1252	9	-	light responsive
TbADF1	G-box	CACGTG	1254	6	-	light responsive
TbADF1	GC-motif	CCCCCG	1210	6	-	stress reponsive
TbADF1	I-box	cCATATCCAAT	1102	10	-	light responsive
TbADF1	I-box	GTATAAGGCC	1651	10	-	light responsive
TbADF1	I-box	GTATAAGGCC	1823	9	+	light responsive
TbADF1	Sp1	GGGCGG	548	6	+	light responsive
TbADF1	Sp1	GGGCGG	596	6	+	light responsive
TbADF1	Sp1	GGGCGG	665	6	-	light responsive
TbADF1	Sp1	GGGCGG	1242	6	+	light responsive
TbADF1	Sp1	GGGCGG	1374	6	+	light responsive
TbADF1	Sp1	GGGCGG	1842	6	+	light responsive
TbADF1	Sp1	GGGCGG	1888	6	+	light responsive
TbADF1	Sp1	GGGCGG	1958	6	-	light responsive
TbADF1	STRE	AGGGG	406	5	+	stress reponsive
TbADF1	STRE	AGGGG	1240	5	+	stress reponsive
TbADF1	TCA-element	CCATCTTTTT	117	9	-	hormone responsive
TbADF1	TCCC-motif	TCTCCCT	1990	7	-	light responsive
TbADF1	TGACG-motif	TGACG	1207	5	+	hormone responsive
TbADF1	W box	TTGACC	901	6	+	stress reponsive
TbADF1	WRE3	CCACCT	583	6	-	stress reponsive
TbADF1	WRE3	CCACCT	1121	6	-	stress reponsive
TbADF2	ABRE	ACGTG	311	5	+	stress reponsive
TbADF2	ABRE	ACGTG	381	5	+	stress reponsive
TbADF2	ABRE	GACACGTGGC	811	9	-	stress reponsive
TbADF2	ABRE	ACGTG	813	5	-	stress reponsive
TbADF2	ARE	AAACCA	26	6	-	stress reponsive
TbADF2	ARE	AAACCA	1433	6	+	stress reponsive
TbADF2	ARE	AAACCA	1505	6	+	stress reponsive
TbADF2	ATCT-motif	AATCTAATCC	1749	9	+	light responsive
TbADF2	CGTCA-motif	CGTCA	169	5	-	hormone responsive
TbADF2	CGTCA-motif	CGTCA	309	5	-	hormone responsive
TbADF2	CGTCA-motif	CGTCA	1256	5	-	hormone responsive
TbADF2	dOCT	CTCGGATC	1818	8	+	stress reponsive
TbADF2	DRE core	GCCGAC	337	6	+	transcription factor binding
TbADF2	GATA-motif	GATAGGA	847	7	-	light responsive
TbADF2	GATA-motif	GATAGGA	944	7	-	light responsive
TbADF2	G-box	CACGTC	310	6	-	light responsive
TbADF2	G-box	CACGAC	393	6	-	light responsive
TbADF2	G-box	CACGAC	680	6	-	light responsive
TbADF2	G-box	CACGAC	717	6	-	light responsive
TbADF2	G-box	CACGTC	813	6	+	light responsive
TbADF2	G-Box	CACGTT	380	6	-	light responsive
TbADF2	GC-motif	CGCCGCGCA	1682	9	+	stress reponsive
TbADF2	GC-motif	CCCCCG	1782	6	+	stress reponsive
TbADF2	GT1-motif	GGTTAA	1956	6	-	light responsive
TbADF2	LTR	CCGAAA	618	6	+	stress reponsive
TbADF2	MBS	CAACTG	1664	6	+	transcription factor binding
TbADF2	P-box	CCTTTTG	824	7	-	hormone responsive
TbADF2	Sp1	GGGCGG	32	6	-	light responsive
TbADF2	Sp1	GGGCGG	1806	6	-	light responsive
TbADF2	STRE	AGGGG	187	5	+	stress reponsive
TbADF2	STRE	AGGGG	611	5	-	stress reponsive
TbADF2	STRE	AGGGG	1935	5	-	stress reponsive
TbADF2	STRE	AGGGG	1945	5	-	stress reponsive
TbADF2	STRE	AGGGG	1950	5	-	stress reponsive
TbADF2	STRE	AGGGG	1960	5	-	stress reponsive
TbADF2	TCCC-motif	TCTCCCT	563	7	+	light responsive
TbADF2	TGACG-motif	TGACG	169	5	+	hormone responsive
TbADF2	TGACG-motif	TGACG	309	5	+	hormone responsive
TbADF2	TGACG-motif	TGACG	1256	5	+	hormone responsive
TbADF2	WRE3	CCACCT	288	6	-	stress reponsive
TbADF2	WRE3	CCACCT	1758	6	+	stress reponsive
TbADF3	ABRE	ACGTG	722	5	+	stress reponsive
TbADF3	ABRE	ACGTG	1211	5	+	stress reponsive
TbADF3	ABRE	CGCACGTGTC	1334	9	-	stress reponsive
TbADF3	ABRE	CACGTG	1336	6	-	stress reponsive
TbADF3	ABRE	ACGTG	1337	5	+	stress reponsive
TbADF3	ABRE	ACGTG	1373	5	-	stress reponsive
TbADF3	ABRE3a	TACGTG	1373	6	-	stress reponsive
TbADF3	ABRE4	CACGTA	1373	6	+	stress reponsive
TbADF3	ACE	CTAACGTATT	842	9	-	light responsive
TbADF3	ACE	GACACGTATG	1371	9	+	light responsive
TbADF3	AE-box	AGAAACAA	1647	8	+	light responsive
TbADF3	AE-box	AGAAACAA	1854	8	-	light responsive
TbADF3	ARE	AAACCA	228	6	-	stress reponsive
TbADF3	ARE	AAACCA	379	6	-	stress reponsive
TbADF3	ATCT-motif	AATCTAATCC	1104	9	-	light responsive
TbADF3	Box 4	ATTAAT	691	6	+	light responsive
TbADF3	CGTCA-motif	CGTCA	116	5	+	hormone responsive
TbADF3	CGTCA-motif	CGTCA	720	5	-	hormone responsive
TbADF3	CGTCA-motif	CGTCA	1209	5	-	hormone responsive
TbADF3	DRE core	GCCGAC	451	6	-	transcription factor binding
TbADF3	DRE1	ACCGAGA	510	7	+	transcription factor binding
TbADF3	GATA-motif	GATAGGA	437	7	-	light responsive
TbADF3	G-Box	CACGTG	1336	6	-	light responsive
TbADF3	G-box	CACGTC	721	6	-	light responsive
TbADF3	G-box	CACGTC	1210	6	-	light responsive
TbADF3	G-box	CACGAC	1324	6	-	light responsive
TbADF3	G-box	CACGTG	1336	6	-	light responsive
TbADF3	G-box	TACGTG	1373	6	-	light responsive
TbADF3	GT1-motif	GGTTAA	485	6	-	light responsive
TbADF3	LTR	CCGAAA	334	6	+	stress reponsive
TbADF3	MBSI	TTTTTACGGTTA	1720	11	-	transcription factor binding
TbADF3	O2-site	GTTGACGTGA	718	10	+	metabolic responsive
TbADF3	O2-site	GATGACATGG	1397	9	+	metabolic responsive
TbADF3	Sp1	GGGCGG	463	6	+	light responsive
TbADF3	STRE	AGGGG	179	5	-	stress reponsive
TbADF3	STRE	AGGGG	599	5	-	stress reponsive
TbADF3	STRE	AGGGG	897	5	-	stress reponsive
TbADF3	STRE	AGGGG	1241	5	-	stress reponsive
TbADF3	STRE	AGGGG	1904	5	-	stress reponsive
TbADF3	STRE	AGGGG	1940	5	-	stress reponsive
TbADF3	STRE	AGGGG	1977	5	+	stress reponsive
TbADF3	TATC-box	TATCCCA	5	7	-	hormone responsive
TbADF3	TCA	TCATCTTCAT	284	9	+	stress reponsive
TbADF3	TGACG-motif	TGACG	116	5	-	hormone responsive
TbADF3	TGACG-motif	TGACG	720	5	+	hormone responsive
TbADF3	TGACG-motif	TGACG	1209	5	+	hormone responsive
TbADF3	W box	TTGACC	562	6	+	stress reponsive
TbADF3	WRE3	CCACCT	356	6	+	stress reponsive
TbADF4	ABRE	ACGTG	492	5	-	stress reponsive
TbADF4	ABRE	CACGTG	1044	6	-	stress reponsive
TbADF4	ABRE	ACGTG	1045	5	+	stress reponsive
TbADF4	ABRE	CGCACGTGTC	1205	9	+	stress reponsive
TbADF4	ABRE3a	TACGTG	492	6	-	stress reponsive
TbADF4	ABRE4	CACGTA	492	6	+	stress reponsive
TbADF4	ARE	AAACCA	432	6	+	stress reponsive
TbADF4	ATC-motif	AGCTATCCA	103	9	+	light responsive
TbADF4	Box 4	ATTAAT	178	6	+	light responsive
TbADF4	CGTCA-motif	CGTCA	1216	5	-	hormone responsive
TbADF4	CGTCA-motif	CGTCA	1419	5	+	hormone responsive
TbADF4	DRE core	GCCGAC	1323	6	+	transcription factor binding
TbADF4	DRE core	GCCGAC	1814	6	+	transcription factor binding
TbADF4	G-box	CCACGTAA	491	8	+	light responsive
TbADF4	G-box	TACGTG	492	6	-	light responsive
TbADF4	G-box	CACGTG	1044	6	-	light responsive
TbADF4	G-Box	CACGTG	1044	6	-	light responsive
TbADF4	GC-motif	CCCCCG	1093	6	+	stress reponsive
TbADF4	I-box	GTATAAGGCC	1807	9	+	light responsive
TbADF4	MBS	CAACTG	1715	6	-	transcription factor binding
TbADF4	MBS	CAACTG	1721	6	-	transcription factor binding
TbADF4	O2-site	GATGATGTGG	50	9	-	metabolic responsive
TbADF4	O2-site	GATGATGTGG	223	10	-	metabolic responsive
TbADF4	P-box	CCTTTTG	299	7	+	hormone responsive
TbADF4	STRE	AGGGG	297	5	-	stress reponsive
TbADF4	STRE	AGGGG	1167	5	-	stress reponsive
TbADF4	STRE	AGGGG	1886	5	+	stress reponsive
TbADF4	TCA-element	CCATCTTTTT	333	9	-	hormone responsive
TbADF4	TCT-motif	TCTTAC	267	6	+	light responsive
TbADF4	TGACG-motif	TGACG	1216	5	+	hormone responsive
TbADF4	TGACG-motif	TGACG	1419	5	-	hormone responsive
TbADF4	TGA-element	AACGAC	1483	6	+	hormone responsive
TbADF4	WRE3	CCACCT	317	6	+	stress reponsive
TbADF4	WRE3	CCACCT	466	6	+	stress reponsive
TbADF4	WRE3	CCACCT	965	6	+	stress reponsive
TbADF5	ABRE	CACGTG	952	6	+	stress reponsive
TbADF5	ABRE	ACGTG	953	5	+	stress reponsive
TbADF5	Box 4	ATTAAT	1053	6	-	light responsive
TbADF5	Box 4	ATTAAT	1391	6	-	light responsive
TbADF5	CCAAT-box	CAACGG	1882	6	+	transcription factor binding
TbADF5	CGTCA-motif	CGTCA	727	5	+	hormone responsive
TbADF5	dOCT	CACGGATC	1640	8	-	stress reponsive
TbADF5	G-box	CACGTG	952	6	+	light responsive
TbADF5	G-Box	CACGTG	952	6	+	light responsive
TbADF5	G-Box	TCCACATGGCA	1173	10	+	light responsive
TbADF5	GC-motif	CGCCGCGCA	1688	9	+	stress reponsive
TbADF5	GT1-motif	GGTTAA	79	6	-	light responsive
TbADF5	LTR	CCGAAA	295	6	+	stress reponsive
TbADF5	LTR	CCGAAA	733	6	+	stress reponsive
TbADF5	MBS	CAACTG	1024	6	+	transcription factor binding
TbADF5	Sp1	GGGCGG	1564	6	-	light responsive
TbADF5	Sp1	GGGCGG	1622	6	+	light responsive
TbADF5	Sp1	GGGCGG	1630	6	-	light responsive
TbADF5	Sp1	GGGCGG	1775	6	-	light responsive
TbADF5	Sp1	GGGCGG	1794	6	-	light responsive
TbADF5	Sp1	GGGCGG	1959	6	-	light responsive
TbADF5	Sp1	GGGCGG	1983	6	-	light responsive
TbADF5	STRE	AGGGG	143	5	+	stress reponsive
TbADF5	STRE	AGGGG	226	5	-	stress reponsive
TbADF5	STRE	AGGGG	406	5	-	stress reponsive
TbADF5	STRE	AGGGG	1015	5	+	stress reponsive
TbADF5	STRE	AGGGG	1220	5	-	stress reponsive
TbADF5	STRE	AGGGG	1267	5	+	stress reponsive
TbADF5	STRE	AGGGG	1290	5	+	stress reponsive
TbADF5	STRE	AGGGG	1346	5	+	stress reponsive
TbADF5	STRE	AGGGG	1918	5	-	stress reponsive
TbADF5	STRE	AGGGG	1924	5	-	stress reponsive
TbADF5	STRE	AGGGG	1968	5	-	stress reponsive
TbADF5	TCA	TCATCTTCAT	788	9	-	stress reponsive
TbADF5	TCT-motif	TCTTAC	361	6	-	light responsive
TbADF5	TGACG-motif	TGACG	727	5	-	hormone responsive
TbADF5	TGA-element	AACGAC	818	6	-	hormone responsive
TbADF5	TGA-element	AACGAC	853	6	+	hormone responsive
TbADF5	TGA-element	AACGAC	883	6	-	hormone responsive
TbADF5	TGA-element	AACGAC	918	6	+	hormone responsive
TbADF5	W box	TTGACC	401	6	+	stress reponsive
TbADF5	WRE3	CCACCT	58	6	-	stress reponsive
TbADF5	WRE3	CCACCT	1045	6	-	stress reponsive
TbADF6	ABRE	AACCCGG	321	7	-	stress reponsive
TbADF6	ABRE	GACACGTACGT	1976	10	+	stress reponsive
TbADF6	ABRE	ACGTG	1978	5	-	stress reponsive
TbADF6	ABRE	GACACGTACGT	1983	11	-	stress reponsive
TbADF6	ABRE	CGCACGTGTC	1984	9	+	stress reponsive
TbADF6	ABRE	TACGTGTC	1986	8	+	stress reponsive
TbADF6	ABRE	ACGTG	1987	5	+	stress reponsive
TbADF6	ABRE3a	TACGTG	1978	6	-	stress reponsive
TbADF6	ABRE3a	TACGTG	1986	6	+	stress reponsive
TbADF6	ABRE4	CACGTA	1978	6	+	stress reponsive
TbADF6	ABRE4	CACGTA	1986	6	-	stress reponsive
TbADF6	ACE	GCGACGTACC	1960	9	+	light responsive
TbADF6	ACE	GACACGTATG	1984	9	-	light responsive
TbADF6	ARE	AAACCA	543	6	+	stress reponsive
TbADF6	ARE	AAACCA	703	6	+	stress reponsive
TbADF6	ARE	AAACCA	836	6	-	stress reponsive
TbADF6	Box 4	ATTAAT	25	6	+	light responsive
TbADF6	CARE	CAACTCCC	599	8	+	light responsive
TbADF6	CCAAT-box	CAACGG	681	6	-	transcription factor binding
TbADF6	CGTCA-motif	CGTCA	293	5	+	hormone responsive
TbADF6	CGTCA-motif	CGTCA	440	5	-	hormone responsive
TbADF6	CGTCA-motif	CGTCA	1123	5	+	hormone responsive
TbADF6	CGTCA-motif	CGTCA	1351	5	+	hormone responsive
TbADF6	DRE core	GCCGAC	1804	6	+	transcription factor binding
TbADF6	DRE core	GCCGAC	1938	6	-	transcription factor binding
TbADF6	GATA-motif	AAGGATAAGG	605	9	-	light responsive
TbADF6	GATA-motif	GATAGGG	1522	7	+	light responsive
TbADF6	GATA-motif	AAGGATAAGG	1766	9	+	light responsive
TbADF6	G-box	CACGAC	757	6	-	light responsive
TbADF6	G-box	TACGTG	1978	6	-	light responsive
TbADF6	G-box	TACGTG	1986	6	+	light responsive
TbADF6	GC-motif	CCCCCG	1018	6	+	stress reponsive
TbADF6	MBS	CAACTG	752	6	+	transcription factor binding
TbADF6	P-box	CCTTTTG	506	7	+	hormone responsive
TbADF6	P-box	CCTTTTG	611	7	+	hormone responsive
TbADF6	Sp1	GGGCGG	444	6	+	light responsive
TbADF6	Sp1	GGGCGG	1364	6	-	light responsive
TbADF6	STRE	AGGGG	785	5	+	stress reponsive
TbADF6	STRE	AGGGG	1061	5	-	stress reponsive
TbADF6	STRE	AGGGG	1270	5	+	stress reponsive
TbADF6	STRE	AGGGG	1334	5	-	stress reponsive
TbADF6	STRE	AGGGG	1793	5	-	stress reponsive
TbADF6	TGACG-motif	TGACG	293	5	-	hormone responsive
TbADF6	TGACG-motif	TGACG	440	5	+	hormone responsive
TbADF6	TGACG-motif	TGACG	1123	5	-	hormone responsive
TbADF6	TGACG-motif	TGACG	1351	5	-	hormone responsive
TbADF6	W box	TTGACC	326	6	+	stress reponsive
TbADF6	W box	TTGACC	1315	6	-	stress reponsive
TbADF6	WRE3	CCACCT	130	6	-	stress reponsive
TbADF6	WRE3	CCACCT	742	6	-	stress reponsive
TbADF6	WRE3	CCACCT	1993	6	+	stress reponsive
TbADF7	ABRE	ACGTG	23	5	-	stress reponsive
TbADF7	ABRE	ACGTG	296	5	-	stress reponsive
TbADF7	ABRE	CACGTG	879	6	+	stress reponsive
TbADF7	ABRE	ACGTG	880	5	+	stress reponsive
TbADF7	ABRE	ACGTG	1510	5	-	stress reponsive
TbADF7	ABRE3a	TACGTG	1510	6	-	stress reponsive
TbADF7	ABRE4	CACGTA	1510	6	+	stress reponsive
TbADF7	AE-box	AGAAACAA	92	8	-	light responsive
TbADF7	AE-box	AGAAACTT	363	8	+	light responsive
TbADF7	ARE	AAACCA	556	6	+	stress reponsive
TbADF7	ARE	AAACCA	1563	6	+	stress reponsive
TbADF7	Box 4	ATTAAT	509	6	+	light responsive
TbADF7	CCAAT-box	CAACGG	16	6	+	transcription factor binding
TbADF7	CCAAT-box	CAACGG	454	6	-	transcription factor binding
TbADF7	CCAAT-box	CAACGG	676	6	+	transcription factor binding
TbADF7	CCAAT-box	CAACGG	1159	6	-	transcription factor binding
TbADF7	CGTCA-motif	CGTCA	298	5	+	hormone responsive
TbADF7	CGTCA-motif	CGTCA	761	5	-	hormone responsive
TbADF7	CGTCA-motif	CGTCA	829	5	-	hormone responsive
TbADF7	CGTCA-motif	CGTCA	1559	5	+	hormone responsive
TbADF7	CGTCA-motif	CGTCA	1585	5	+	hormone responsive
TbADF7	CGTCA-motif	CGTCA	1594	5	-	hormone responsive
TbADF7	CGTCA-motif	CGTCA	1851	5	-	hormone responsive
TbADF7	DRE core	GCCGAC	1732	6	-	transcription factor binding
TbADF7	G-Box	CACGTT	23	6	+	light responsive
TbADF7	G-Box	CACGTG	879	6	+	light responsive
TbADF7	G-Box	TCCACATGGCA	1539	10	+	light responsive
TbADF7	G-box	CACGTC	296	6	+	light responsive
TbADF7	G-box	CACGTG	879	6	+	light responsive
TbADF7	G-box	TACGTG	1510	6	-	light responsive
TbADF7	GC-motif	CGCCGCGCA	376	9	+	stress reponsive
TbADF7	GC-motif	CCCCCG	451	6	+	stress reponsive
TbADF7	GC-motif	CCCCCG	832	6	-	stress reponsive
TbADF7	GT1-motif	GGTTAA	1152	6	+	light responsive
TbADF7	I-box	AGATAAGG	286	8	-	light responsive
TbADF7	LTR	CCGAAA	1233	6	-	stress reponsive
TbADF7	LTR	CCGAAA	1461	6	-	stress reponsive
TbADF7	MBS	CAACTG	1590	6	+	transcription factor binding
TbADF7	STRE	AGGGG	386	5	-	stress reponsive
TbADF7	STRE	AGGGG	476	5	-	stress reponsive
TbADF7	STRE	AGGGG	928	5	+	stress reponsive
TbADF7	STRE	AGGGG	1133	5	+	stress reponsive
TbADF7	STRE	AGGGG	1356	5	+	stress reponsive
TbADF7	STRE	AGGGG	1893	5	-	stress reponsive
TbADF7	TCCC-motif	TCTCCCT	594	7	-	light responsive
TbADF7	TCCC-motif	TCTCCCT	574	7	-	light responsive
TbADF7	TGACG-motif	TGACG	298	5	-	hormone responsive
TbADF7	TGACG-motif	TGACG	761	5	+	hormone responsive
TbADF7	TGACG-motif	TGACG	829	5	+	hormone responsive
TbADF7	TGACG-motif	TGACG	1559	5	-	hormone responsive
TbADF7	TGACG-motif	TGACG	1585	5	-	hormone responsive
TbADF7	TGACG-motif	TGACG	1594	5	+	hormone responsive
TbADF7	TGACG-motif	TGACG	1851	5	+	hormone responsive
TbADF7	TGA-element	AACGAC	653	6	+	hormone responsive
TbADF7	TGA-element	AACGAC	1841	6	+	hormone responsive
TbADF7	W box	TTGACC	369	6	+	stress reponsive
TbADF7	W box	TTGACC	1162	6	+	stress reponsive
TbADF7	WRE3	CCACCT	216	6	+	stress reponsive
TbADF8	ABRE	ACGTG	553	5	+	stress reponsive
TbADF8	ABRE	GCCGCGTGGC	1664	9	-	stress reponsive
TbADF8	ABRE	GCCGCGTGGC	1715	9	+	stress reponsive
TbADF8	AE-box	AGAAACAA	867	8	+	light responsive
TbADF8	ARE	AAACCA	269	6	+	stress reponsive
TbADF8	ARE	AAACCA	614	6	+	stress reponsive
TbADF8	ARE	AAACCA	1298	6	-	stress reponsive
TbADF8	ARE	AAACCA	1312	6	-	stress reponsive
TbADF8	CGTCA-motif	CGTCA	2	5	-	hormone responsive
TbADF8	dOCT	CTCGGATC	953	8	-	stress reponsive
TbADF8	DRE core	GCCGAC	238	6	+	transcription factor binding
TbADF8	DRE core	GCCGAC	677	6	-	transcription factor binding
TbADF8	DRE core	GCCGAC	1799	6	+	transcription factor binding
TbADF8	DRE1	ACCGAGA	242	7	+	transcription factor binding
TbADF8	DRE1	ACCGAGA	1167	7	+	transcription factor binding
TbADF8	Gap-box	CAAATGAA(A/G)A	506	9	+	light responsive
TbADF8	G-Box	CACGTT	552	6	-	light responsive
TbADF8	G-box	CACGAC	849	6	-	light responsive
TbADF8	GC-motif	CCCCCG	157	6	-	stress reponsive
TbADF8	GC-motif	CCCCCG	1036	6	-	stress reponsive
TbADF8	LAMP-element	CTTTATCA	885	8	-	light responsive
TbADF8	MBS	CAACTG	1134	6	+	transcription factor binding
TbADF8	P-box	CCTTTTG	1858	7	-	hormone responsive
TbADF8	Sp1	GGGCGG	1736	6	-	light responsive
TbADF8	STRE	AGGGG	495	5	-	stress reponsive
TbADF8	STRE	AGGGG	796	5	-	stress reponsive
TbADF8	STRE	AGGGG	1049	5	+	stress reponsive
TbADF8	STRE	AGGGG	1862	5	+	stress reponsive
TbADF8	STRE	AGGGG	1950	5	-	stress reponsive
TbADF8	STRE	AGGGG	1957	5	-	stress reponsive
TbADF8	STRE	AGGGG	1978	5	-	stress reponsive
TbADF8	STRE	AGGGG	1983	5	-	stress reponsive
TbADF8	TCCC-motif	TCTCCCT	568	7	-	light responsive
TbADF8	TC-rich repeats	ATTCTCTAAC	521	9	+	stress reponsive
TbADF8	TGACG-motif	TGACG	2	5	+	hormone responsive
TbADF8	TGA-element	AACGAC	180	6	-	hormone responsive
TbADF8	TGA-element	AACGAC	748	6	+	hormone responsive
TbADF8	W box	TTGACC	1418	6	+	stress reponsive
TbADF9	ABRE	GACACGTACGT	238	10	+	stress reponsive
TbADF9	ABRE	CGTACGTGCA	242	10	+	stress reponsive
TbADF9	ABRE	ACGTG	245	5	+	stress reponsive
TbADF9	ABRE	CGTACGTGCA	668	9	+	stress reponsive
TbADF9	ABRE	ACGTG	671	5	+	stress reponsive
TbADF9	ABRE	CGTACGTGCA	814	9	-	stress reponsive
TbADF9	ABRE3a	TACGTG	244	6	+	stress reponsive
TbADF9	ABRE3a	TACGTG	670	6	+	stress reponsive
TbADF9	ABRE4	CACGTA	244	6	-	stress reponsive
TbADF9	ABRE4	CACGTA	670	6	-	stress reponsive
TbADF9	AE-box	AGAAACAA	641	8	-	light responsive
TbADF9	ARE	AAACCA	708	6	-	stress reponsive
TbADF9	ARE	AAACCA	1170	6	-	stress reponsive
TbADF9	CCAAT-box	CAACGG	101	6	-	transcription factor binding
TbADF9	CGTCA-motif	CGTCA	366	5	+	hormone responsive
TbADF9	CGTCA-motif	CGTCA	794	5	+	hormone responsive
TbADF9	G-box	TACGTG	244	6	+	light responsive
TbADF9	G-box	CACGAC	334	6	-	light responsive
TbADF9	G-box	CACGAC	339	6	-	light responsive
TbADF9	G-box	TACGTG	670	6	+	light responsive
TbADF9	MBS	CAACTG	1166	6	+	transcription factor binding
TbADF9	STRE	AGGGG	147	5	-	stress reponsive
TbADF9	TCA	TCATCTTCAT	904	10	-	stress reponsive
TbADF9	TCA-element	CCATCTTTTT	1732	9	-	hormone responsive
TbADF9	TC-rich repeats	ATTCTCTAAC	1815	9	-	stress reponsive
TbADF9	TGACG-motif	TGACG	366	5	-	hormone responsive
TbADF9	TGACG-motif	TGACG	794	5	-	hormone responsive
TbADF9	W box	TTGACC	434	6	+	stress reponsive
TbADF9	WRE3	CCACCT	34	6	+	stress reponsive
TbADF9	WRE3	CCACCT	135	6	+	stress reponsive

## Sheet: Table.S3
Table.S3 Predicted pocket binding sites of the TbADF proteins.
Gene Name	Surface area	Volume
TbADF1	747.617	1021.66
TbADF2	197.813	230.409
TbADF3	220.874	226.522
TbADF4	66.878	55.876
TbADF5	47.373	62.153
TbADF6	68.731	27.547
TbADF7	115.755	67.478
TbADF8	110.282	110.028
TbADF9	226.922	104.905

## Sheet: Table.S4
Table.S4 The composition indices values of codon usage in TbADFs.
Gene Name	Length	A3	C3	T3	G3	G+C	G+C(1)	G+C(2)	G+C(3)	CAI-1	ENC
TbADF1	642	0.14486	0.485981	0.0794393	0.28972	0.593	53.7	46.7	77.6	0.798	39.9
TbADF2	453	0.0529801	0.417219	0.172185	0.357616	0.567	54.3	38.4	77.5	0.778	47
TbADF3	420	0.128571	0.414286	0.157143	0.3	0.512	42.9	39.3	71.4	0.801	47
TbADF4	432	0.0416667	0.444444	0.00694444	0.506944	0.637	56.9	38.9	95.1	0.799	32.1
TbADF5	438	0.116438	0.349315	0.239726	0.294521	0.509	52.7	35.6	64.4	0.795	49.1
TbADF6	597	0.0954774	0.432161	0.0753769	0.396985	0.606	59.3	39.7	82.9	0.795	39.9
TbADF7	813	0.095941	0.376384	0.136531	0.391144	0.579	59.4	37.6	76.8	0.782	52.3
TbADF8	417	0.0791367	0.438849	0.107914	0.374101	0.554	47.5	37.4	81.3	0.865	39.7
TbADF9	684	0.131579	0.372807	0.166667	0.328947	0.551	53.5	41.7	70.2	0.785	48.7

## Sheet: Table.S5
Table.S5 Summary of CpG methylation levels and methylated cytosine counts in promoter and gene body regions of TbADFs.
Gene Name	Promoter Methylation Level (Mean)	Promoter Methylated Cytosine Count	Gene Body Methylation Level (Mean)	Gene Body Methylated Cytosine Count
TbADF1	0.240468	171	0.274	130
TbADF2	0.0906504	123	0.0797368	76
TbADF3	0.245904	83	0.21875	168
TbADF4	0.167241	87	0.143125	112
TbADF5	0.173723	137	0.164944	89
TbADF6	0.128323	155	0.117895	76
TbADF7	0.205118	127	0.2106	150
TbADF8	0.174348	92	0.167664	107
TbADF9	0.30528	125	0.2644	50

## Sheet: Table.S6
Table.S5 Primer sequences used for qRT-PCR analysis of TbADFs.
Gene Name	Forward primer(5'→3')	Reverse primer(5'→3')
TbADF1	CAGCCTCCCCACCAATGAAT	GGAGACCATGCGACGAAGAA
TbADF4	CCAAGATCCTGTACGCGACG	ATGACGTCGAAGCCCATCTC
TbADF6	CAGTTCCCGTCTCAGCATCA	GAACACCTTCACGCACTCCT
TbADF7	AGCTAGTTAGGGGTGGCAGA	TAGCCCCATCCCCCACATAA
